# Supplementary material for: Genistein Pretreatment Attenuates Ovalbumin-Induced Food Allergy in Mice with Intestinal Barrier Preservation and Modulation of Gut Microbiota and Metabolites
Source: Foods. 2026 Jun 3;15(11):1995. doi: 10.3390/foods15111995 (PMC13257282; doi:10.3390/foods15111995)
Supplement: Supplementary file 1 [file foods-15-01995-s001.zip]

Archive with 13 entries (11 files):
- foods-4299983-supplementary/
- foods-4299983-supplementary/Supplementary Files/
- foods-4299983-supplementary/Supplementary Files/Figure S1.tif
- foods-4299983-supplementary/Supplementary Files/Figure S2.tif
- foods-4299983-supplementary/Supplementary Files/Figure S3.tif
- foods-4299983-supplementary/Supplementary Files/Figure S4.tif
- foods-4299983-supplementary/Supplementary Files/Figure S5.tif
- foods-4299983-supplementary/Supplementary Files/Figure S6.tif
- foods-4299983-supplementary/Supplementary Files/Supplementary Materials.docx
- foods-4299983-supplementary/Supplementary Files/Table S1.docx
- foods-4299983-supplementary/Supplementary Files/Table S2.docx
- foods-4299983-supplementary/Supplementary Files/Table S3.docx
- foods-4299983-supplementary/Supplementary Files/Table S4.docx
